# Supplementary material for: Effect of the Icelandic Mutation APPA673T in the Murine APP Gene on Phenotype of Line 66 Tau Mice
Source: Biomolecules. 2025 Dec 24;16(1):28. doi: 10.3390/biom16010028 (PMC12838599; doi:10.3390/biom16010028)
Supplement: Supplementary file 1 [file biomolecules-16-00028-s001.zip]

Archive with 1 entries (1 files):
- biomolecules-4031468-supplementary.pdf
